# Supplementary material for: The Impact of Essential Trace Elements on Ovarian Response and Reproductive Outcomes following Single Euploid Embryo Transfer
Source: Int J Mol Sci. 2023 Jun 30;24(13):10968. doi: 10.3390/ijms241310968 (PMC10341631; doi:10.3390/ijms241310968)
Supplement: Supplementary file 1 [file ijms-24-10968-s001.zip]

Archive with 4 entries (4 files):
- ijms-2449623-supplementary.pdf
- Table S1 - Characteristics by Trace Metal.xlsx
- Table S2 - Percentile 20 and 80 distributions.xlsx
- Table S3 - Clinical Variables Odds Ratio Trace Metals.xlsx
