# Supplementary material for: The Impact of Essential Trace Elements on Ovarian Response and Reproductive Outcomes following Single Euploid Embryo Transfer
Source: Int J Mol Sci. 2023 Jun 30;24(13):10968. doi: 10.3390/ijms241310968 (PMC10341631; doi:10.3390/ijms241310968)
Supplement: Supplementary file 1 [file ijms-24-10968-s001.zip › Table S1 - Characteristics by Trace Metal.xlsx]

## Sheet: Liquido Folicular
		Follicular Fluid																																				Plasma
	Overall	Copper (Cu)				Zinc (Zn)				Copper/Zinc Ratio (Cu/Zn)				Molybdenum (Mo)				Copper/Molybdenum Ratio (Cu/Mo)				Lithium (Li)				Selenium (Se)				Iron (Fe)				Chromium (Cr)				Copper (Cu)				Zinc (Zn)				Copper/Zinc Ratio (Cu/Zn)
		Q1 (≤ 859 [765.5])	Q2 (859 - 1084 [968])	Q3 (≥ 1084 [1303])		Q1 (≤ 353.849 [319.822])	Q2 (353.849 - 409.212 [394])	Q3 (≥ 409.212 [490.246])		Q1 (≤ 2.281 [1.962])	Q2 (2.281 - 2.738 [2.542])	Q3 (≥ 2.738 [3.148])		Q1 (≤ 1.025 [0.5])	Q2 (1.025 - 1.405 [1.217])	Q3 (≥ 1.405 [1.877])		Q1 (≤ 692.007 [469.682])	Q2 (692.007 - 1164.901 [898.843])	Q3 (≥ 1164.901 [1882])		Q1 (≤ 1.2 [0.5])	Q2 (1.2 - 1.6 [1.4])	Q3 (≥ 1.6 [2.2])		Q1 (≤ 67 [58])	Q2 (67 - 71 [69])	Q3 (≥ 71 [79])		Q1 (≤ 444 [395.711])	Q2 (444 - 565.266 [487.604])	Q3 (≥ 565.266 [705])		Q1 (≤ 0.5 [0.5])	Q2 (0.5 - 12.5 [12.5])	Q3 (≥ 12.5 [21.244])		Q1 (≤ 1135.474 [942.692])	Q2 (1135.474 - 1378.27 [1279.675])	Q3 (≥ 1378.27 [1535.607])		Q1 (≤ 925.523 [806.266])	Q2 (925.523 - 1016.973 [962.611])	Q3 (≥ 1016.973 [1140.176])		Q1 (≤ 1.163 [0.957])	Q2 (1.163 - 1.492 [1.328])	Q3 (≥ 1.492 [1.673])
n	60	18	17	17		18	17	17		18	16	18		17	16	17		17	16	17		18	17	15		21	14	17		18	16	18		25	13	12		20	19	20		20	19	20		20	19	20
Demographic characteristics
Age (y), median [IQR]	33.71 (3.40)	34.65 [31.55, 36.38]	33.30 [31.80, 36.20]	33.70 [31.50, 37.80]	0.663	33.55 [31.42, 36.15]	33.90 [31.30, 37.70]	33.60 [33.00, 36.50]	0.66	34.05 [31.78, 36.38]	32.85 [31.73, 36.60]	33.75 [31.55, 37.40]	0.897	35.00 [33.60, 36.50]	33.35 [31.62, 36.52]	33.20 [31.50, 37.70]	0.645	33.40 [31.70, 36.60]	33.15 [31.48, 37.12]	35.00 [33.60, 36.20]	0.851	35.35 [32.48, 36.80]	32.40 [31.40, 34.40]	33.70 [31.30, 36.55]	0.319	36.00 [31.50, 37.00]	33.40 [32.40, 35.43]	33.60 [31.40, 35.10]	0.855	33.20 [31.40, 34.98]	33.65 [31.45, 37.20]	35.35 [32.23, 36.50]	0.357	34.40 [31.50, 36.50]	33.90 [33.20, 36.90]	32.30 [31.62, 35.78]	0.85	34.05 [30.28, 35.33]	33.30 [31.95, 36.30]	33.00 [31.40, 36.75]	0.855	33.45 [31.45, 36.50]	32.30 [30.20, 34.50]	34.95 [32.22, 36.62]	0.291	34.75 [32.83, 36.68]	32.30 [30.10, 36.50]	32.80 [31.48, 35.38]	0.526
Body mass index (kg/m2), median [IQR]	24.06 (3.11)	23.70 [22.17, 25.58]	24.96 [22.59, 26.31]	23.72 [21.76, 25.79]	0.767	23.56 [20.99, 27.29]	24.46 [22.90, 25.05]	24.03 [23.40, 26.29]	0.802	24.02 [23.33, 25.79]	23.66 [20.72, 24.59]	25.01 [22.67, 27.42]	0.217	22.59 [20.90, 26.96]	23.66 [22.95, 24.96]	24.03 [23.60, 26.31]	0.347	24.03 [23.51, 25.79]	23.91 [23.27, 25.08]	22.59 [20.83, 26.96]	0.587	23.87 [21.11, 26.79]	24.03 [21.27, 26.31]	24.03 [23.20, 25.79]	0.892	23.80 [23.30, 26.31]	24.95 [21.78, 26.79]	23.60 [21.76, 25.05]	0.706	23.76 [21.36, 25.59]	24.02 [22.62, 25.92]	24.25 [22.37, 26.79]	0.884	24.09 [22.90, 25.79]	23.40 [20.83, 24.03]	23.98 [22.14, 27.39]	0.439	23.56 [21.57, 25.79]	23.46 [20.65, 25.22]	24.06 [23.27, 27.41]	0.336	23.76 [21.16, 26.11]	24.46 [21.12, 27.56]	23.66 [22.92, 24.37]	0.855	23.46 [21.57, 25.16]	23.80 [21.52, 26.30]	24.06 [21.92, 27.29]	0.654
Race/ethnic group, n (%)					0.805				0.897				0.458				0.946				0.797				0.362				0.968				0.518				0.488				0.141				0.292				0.531
White/Caucasian	43 (71.7)	13 (72.2)	12 (70.6)	11 (64.7)		11 (61.1)	13 (76.5)	12 (70.6)		14 (77.8)	9 (56.2)	13 (72.2)		12 (70.6)	10 (62.5)	13 (76.5)		12 (70.6)	11 (68.8)	12 (70.6)		9 (50.0)	14 (82.4)	11 (73.3)		15 (71.4)	8 (57.1)	13 (76.5)		12 (66.7)	12 (75.0)	12 (66.7)		17 (68.0)	9 (69.2)	9 (75.0)		17 (85.0)	11 (57.9)	14 (70.0)		16 (80.0)	12 (63.2)	14 (70.0)		15 (75.0)	13 (68.4)	14 (70.0)
Afro-American	2 (3.3)	1 (5.6)	0 (0.0)	1 (5.9)		1 (5.6)	0 (0.0)	1 (5.9)		1 (5.6)	1 (6.2)	0 (0.0)		0 (0.0)	1 (6.2)	0 (0.0)		0 (0.0)	1 (6.2)	0 (0.0)		1 (5.6)	0 (0.0)	1 (6.7)		1 (4.8)	1 (7.1)	0 (0.0)		2 (11.1)	0 (0.0)	0 (0.0)		2 (8.0)	0 (0.0)	0 (0.0)		0 (0.0)	0 (0.0)	2 (10.0)		0 (0.0)	1 (5.3)	1 (5.0)		0 (0.0)	1 (5.3)	1 (5.0)
Asian	6 (10.0)	2 (11.1)	2 (11.8)	1 (5.9)		2 (11.1)	2 (11.8)	1 (5.9)		2 (11.1)	3 (18.8)	0 (0.0)		2 (11.8)	2 (12.5)	1 (5.9)		1 (5.9)	1 (6.2)	3 (17.6)		4 (22.2)	0 (0.0)	1 (6.7)		2 (9.5)	2 (14.3)	1 (5.9)		1 (5.6)	2 (12.5)	2 (11.1)		3 (12.0)	1 (7.7)	0 (0.0)		2 (10.0)	4 (21.1)	0 (0.0)		1 (5.0)	2 (10.5)	3 (15.0)		3 (15.0)	3 (15.8)	0 (0.0)
Hispanic	6 (10.0)	2 (11.1)	1 (5.9)	3 (17.6)		2 (11.1)	2 (11.8)	2 (11.8)		1 (5.6)	2 (12.5)	3 (16.7)		2 (11.8)	2 (12.5)	2 (11.8)		3 (17.6)	2 (12.5)	1 (5.9)		2 (11.1)	2 (11.8)	2 (13.3)		2 (9.5)	2 (14.3)	2 (11.8)		1 (5.6)	2 (12.5)	3 (16.7)		1 (4.0)	3 (23.1)	2 (16.7)		1 (5.0)	3 (15.8)	2 (10.0)		3 (15.0)	1 (5.3)	2 (10.0)		2 (10.0)	1 (5.3)	3 (15.0)
Other	3 (5.0)	0 (0.0)	2 (11.8)	1 (5.9)		2 (11.1)	0 (0.0)	1 (5.9)		0 (0.0)	1 (6.2)	2 (11.1)		1 (5.9)	1 (6.2)	1 (5.9)		1 (5.9)	1 (6.2)	1 (5.9)		2 (11.1)	1 (5.9)	0 (0.0)		1 (4.8)	1 (7.1)	1 (5.9)		2 (11.1)	0 (0.0)	1 (5.6)		2 (8.0)	0 (0.0)	1 (8.3)		0 (0.0)	1 (5.3)	2 (10.0)		0 (0.0)	3 (15.8)	0 (0.0)		0 (0.0)	1 (5.3)	2 (10.0)
Education, n (%)
> High school	55 (94.8)	15 (88.2)	16 (94.1)	16 (100.0)	0.364	16 (94.1)	15 (88.2)	16 (100.0)	0.364	15 (88.2)	15 (93.8)	17 (100.0)	0.352	16 (100.0)	16 (100.0)	13 (81.2)	0.041	14 (82.4)	15 (100.0)	16 (100.0)	0.054	17 (100.0)	15 (93.8)	13 (86.7)	0.299	20 (95.2)	12 (92.3)	15 (93.8)	0.939	17 (100.0)	13 (81.2)	17 (100.0)	0.034	23 (92.0)	12 (100.0)	10 (90.9)	0.582	17 (85.0)	19 (100.0)	19 (100.0)	0.05	19 (95.0)	17 (94.4)	19 (95.0)	0.996	19 (95.0)	17 (89.5)	19 (100.0)	0.342
Smoking, n (%)					0.594				0.523				0.14				0.605				0.605				0.156				0.257				0.312				0.745				0.589				0.113				0.509
Never Smoker	49 (81.7)	14 (77.8)	13 (76.5)	15 (88.2)		16 (88.9)	12 (70.6)	14 (82.4)		13 (72.2)	15 (93.8)	14 (77.8)		14 (82.4)	13 (81.2)	13 (76.5)		13 (76.5)	13 (81.2)	14 (82.4)		14 (77.8)	16 (94.1)	11 (73.3)		14 (66.7)	12 (85.7)	16 (94.1)		17 (94.4)	12 (75.0)	13 (72.2)		19 (76.0)	11 (84.6)	11 (91.7)		16 (80.0)	16 (84.2)	16 (80.0)		15 (75.0)	18 (94.7)	15 (75.0)		16 (80.0)	14 (73.7)	18 (90.0)
Ex-smoker	10 (16.7)	4 (22.2)	3 (17.6)	2 (11.8)		2 (11.1)	4 (23.5)	3 (17.6)		5 (27.8)	0 (0.0)	4 (22.2)		3 (17.6)	2 (12.5)	4 (23.5)		4 (23.5)	2 (12.5)	3 (17.6)		4 (22.2)	0 (0.0)	4 (26.7)		6 (28.6)	2 (14.3)	1 (5.9)		1 (5.6)	4 (25.0)	4 (22.2)		5 (20.0)	2 (15.4)	1 (8.3)		4 (20.0)	2 (10.5)	4 (20.0)		5 (25.0)	0 (0.0)	5 (25.0)		4 (20.0)	4 (21.1)	2 (10.0)
Passive smoker	1 (1.7)	0 (0.0)	1 (5.9)	0 (0.0)		0 (0.0)	1 (5.9)	0 (0.0)		0 (0.0)	1 (6.2)	0 (0.0)		0 (0.0)	1 (6.2)	0 (0.0)		0 (0.0)	1 (6.2)	0 (0.0)		0 (0.0)	1 (5.9)	0 (0.0)		1 (4.8)	0 (0.0)	0 (0.0)		0 (0.0)	0 (0.0)	1 (5.6)		1 (4.0)	0 (0.0)	0 (0.0)		0 (0.0)	1 (5.3)	0 (0.0)		0 (0.0)	1 (5.3)	0 (0.0)		0 (0.0)	1 (5.3)	0 (0.0)
Reproductive characteristics
Antimüllerian hormone (ng/mL), median [IQR]	4.14 (2.54)	3.04 [1.46, 3.61]	4.76 [2.33, 5.06]	3.43 [2.53, 5.83]	0.204	3.37 [2.35, 5.08]	3.62 [2.33, 5.07]	3.35 [3.08, 4.82]	0.949	3.04 [1.30, 3.52]	4.44 [3.41, 5.09]	3.20 [2.33, 5.98]	0.067	3.08 [1.80, 5.06]	4.90 [2.96, 5.94]	3.09 [2.51, 3.62]	0.147	3.14 [2.53, 4.22]	4.46 [2.49, 5.35]	3.08 [1.80, 5.06]	0.483	3.53 [2.38, 6.12]	3.48 [2.51, 4.82]	3.26 [2.79, 4.17]	0.714	3.65 [2.42, 5.07]	3.29 [1.30, 4.52]	3.26 [2.78, 5.01]	0.585	3.11 [2.60, 5.02]	3.48 [3.01, 5.06]	3.53 [1.21, 4.96]	0.608	3.65 [2.80, 5.06]	3.09 [2.33, 3.43]	2.89 [2.40, 5.38]	0.736	3.37 [2.37, 5.02]	3.35 [2.38, 4.81]	4.92 [3.00, 8.13]	0.096	2.65 [2.27, 5.09]	4.80 [3.48, 5.74]	3.52 [2.94, 5.06]	0.176	3.12 [2.61, 5.02]	3.84 [3.30, 5.13]	3.64 [2.49, 6.13]	0.536
Initial treatment protocol, n (%)
Antagonist	60 (100.0)	18 (100.0)	17 (100.0)	17 (100.0)	NA	18 (100.0)	17 (100.0)	17 (100.0)	NA	18 (100.0)	16 (100.0)	18 (100.0)	NA	17 (100.0)	16 (100.0)	17 (100.0)	NA	17 (100.0)	16 (100.0)	17 (100.0)	NA	18 (100.0)	17 (100.0)	15 (100.0)	NA	21 (100.0)	14 (100.0)	17 (100.0)	NA	18 (100.0)	16 (100.0)	18 (100.0)	NA	25 (100.0)	13 (100.0)	12 (100.0)	NA	20 (100.0)	19 (100.0)	20 (100.0)	NA	20 (100.0)	19 (100.0)	20 (100.0)	NA	20 (100.0)	19 (100.0)	20 (100.0)	NA
Total FSH dose during stimulation (IU), median [IQR]	2,381.70 (928.49)	2,400.00 [1,856.25, 2,625.00]	2,025.00 [1,800.00, 2,700.00]	2,250.00 [1,800.00, 3,000.00]	0.778	2,400.00 [1,856.25, 2,700.00]	2,025.00 [1,800.00, 3,375.00]	2,275.00 [1,800.00, 2,950.00]	0.941	2,400.00 [1,850.00, 3,037.50]	2,137.50 [1,912.50, 2,400.00]	2,325.00 [1,550.00, 2,987.50]	0.621	2,400.00 [1,800.00, 3,150.00]	1,950.00 [1,556.25, 2,550.00]	2,400.00 [2,025.00, 2,950.00]	0.273	2,025.00 [1,800.00, 2,700.00]	2,262.50 [1,762.50, 2,537.50]	2,400.00 [1,800.00, 3,150.00]	0.637	2,437.50 [1,837.50, 3,131.25]	2,025.00 [1,800.00, 2,400.00]	2,025.00 [1,650.00, 2,887.50]	0.748	2,250.00 [1,800.00, 2,700.00]	2,400.00 [1,856.25, 2,675.00]	2,250.00 [1,800.00, 3,150.00]	0.993	2,262.50 [1,800.00, 2,625.00]	2,062.50 [1,775.00, 2,475.00]	2,400.00 [1,837.50, 3,131.25]	0.642	2,250.00 [1,800.00, 3,150.00]	2,275.00 [1,800.00, 3,000.00]	2,212.50 [1,500.00, 2,625.00]	0.66	2,187.50 [1,762.50, 2,400.00]	2,025.00 [1,800.00, 2,650.00]	2,050.00 [1,775.00, 3,037.50]	0.91	2,400.00 [1,800.00, 3,506.25]	2,025.00 [1,800.00, 2,337.50]	2,100.00 [1,762.50, 2,550.00]	0.435	2,337.50 [1,762.50, 2,550.00]	2,025.00 [1,875.00, 2,325.00]	2,100.00 [1,650.00, 3,000.00]	0.77
Total LH dose during stimulation (IU), median [IQR]	1,248.75 (740.77)	1,237.50 [637.50, 1,481.25]	975.00 [675.00, 1,350.00]	1,350.00 [825.00, 1,500.00]	0.473	1,350.00 [806.25, 1,425.00]	1,125.00 [750.00, 1,500.00]	1,050.00 [675.00, 1,425.00]	0.887	1,125.00 [600.00, 1,406.25]	1,050.00 [787.50, 1,387.50]	1,350.00 [768.75, 1,500.00]	0.79	1,350.00 [1,125.00, 1,425.00]	1,012.50 [750.00, 1,443.75]	1,050.00 [600.00, 1,500.00]	0.444	825.00 [600.00, 1,425.00]	1,237.50 [806.25, 1,500.00]	1,350.00 [1,125.00, 1,350.00]	0.37	1,237.50 [768.75, 1,350.00]	825.00 [675.00, 1,200.00]	1,425.00 [1,050.00, 1,500.00]	0.132	975.00 [600.00, 1,425.00]	1,200.00 [881.25, 1,350.00]	1,350.00 [825.00, 1,500.00]	0.459	1,012.50 [618.75, 1,350.00]	1,012.50 [656.25, 1,443.75]	1,350.00 [1,125.00, 1,500.00]	0.158	1,050.00 [675.00, 1,425.00]	1,125.00 [825.00, 1,425.00]	1,275.00 [712.50, 1,500.00]	0.941	1,125.00 [787.50, 1,368.75]	1,125.00 [675.00, 1,350.00]	1,200.00 [712.50, 1,500.00]	0.887	1,387.50 [731.25, 1,500.00]	975.00 [712.50, 1,425.00]	1,012.50 [600.00, 1,293.75]	0.248	1,050.00 [731.25, 1,350.00]	975.00 [675.00, 1,350.00]	1,350.00 [731.25, 1,500.00]	0.67
Estradiol trigger levels (pg/mL), median [IQR]	3,849.40 (1,711.18)	2,745.13 [1,897.54, 3,766.63]	3,203.91 [2,735.80, 4,900.51]	5,197.05 [3,595.18, 6,165.83]	0.003	3,255.78 [2,456.29, 4,899.70]	3,203.91 [2,590.09, 4,514.49]	4,213.80 [2,704.48, 5,227.33]	0.441	2,745.13 [1,572.30, 4,147.33]	3,991.81 [2,901.96, 5,311.04]	4,059.97 [2,909.81, 5,335.79]	0.049	2,992.77 [2,397.42, 5,070.12]	4,228.80 [2,699.37, 5,380.63]	3,203.91 [2,632.91, 4,347.00]	0.555	3,018.35 [2,149.71, 4,155.34]	4,430.74 [3,185.50, 5,420.56]	2,992.77 [2,397.42, 5,070.12]	0.164	3,838.94 [2,428.21, 5,342.15]	4,123.29 [2,857.35, 4,900.51]	3,335.40 [2,369.90, 4,251.17]	0.666	2,992.77 [2,355.22, 4,723.56]	4,165.78 [2,863.55, 5,219.76]	4,155.34 [3,018.35, 5,028.08]	0.42	4,165.78 [2,765.53, 5,457.34]	3,269.65 [2,479.23, 4,388.87]	2,937.46 [2,618.69, 5,027.72]	0.536	3,203.91 [2,632.91, 4,723.56]	3,018.35 [2,149.71, 5,197.05]	4,184.57 [3,222.09, 5,272.17]	0.479	3,480.73 [2,335.49, 4,516.46]	3,454.25 [2,662.95, 5,212.19]	4,059.97 [3,120.74, 5,794.67]	0.189	4,139.32 [2,760.97, 5,109.42]	4,213.80 [2,975.06, 5,369.30]	3,090.88 [2,303.84, 4,767.80]	0.266	3,480.73 [2,303.84, 5,070.32]	3,454.25 [2,846.57, 4,537.35]	4,059.97 [2,965.11, 5,420.56]	0.404
Number of retrieved oocytes, median [IQR]	19.90 (12.68)	10.50 [7.25, 16.50]	16.00 [12.00, 21.00]	22.00 [17.00, 28.00]	0.002	15.50 [10.25, 18.50]	16.00 [8.00, 22.00]	21.00 [14.00, 24.00]	0.368	10.50 [8.00, 16.50]	16.50 [13.75, 24.75]	19.50 [16.25, 22.75]	0.015	13.00 [11.00, 19.00]	18.00 [12.50, 28.50]	17.00 [10.00, 21.00]	0.61	15.00 [9.00, 21.00]	21.50 [15.00, 28.50]	13.00 [11.00, 17.00]	0.078	18.00 [12.00, 23.50]	18.00 [11.00, 25.00]	15.00 [8.00, 19.00]	0.317	12.00 [8.00, 22.00]	14.50 [11.25, 16.75]	21.00 [18.00, 24.00]	0.029	17.50 [11.50, 29.50]	17.00 [9.75, 21.00]	15.50 [11.25, 21.25]	0.665	15.00 [10.00, 21.00]	14.00 [10.00, 24.00]	18.50 [15.75, 22.75]	0.362	14.50 [8.75, 19.50]	18.00 [11.50, 24.50]	22.00 [16.50, 31.00]	0.027	17.50 [10.75, 22.25]	21.00 [15.00, 29.00]	14.50 [7.75, 25.50]	0.278	14.00 [8.00, 21.50]	17.00 [11.50, 25.50]	20.50 [15.75, 28.00]	0.087
Mature (MII) oocyte rate, % mean ± SD	77.47 (14.30)	76.78 (16.71)	76.01 (13.62)	77.58 (13.74)	0.953	73.37 (15.08)	79.55 (13.54)	77.66 (15.02)	0.441	79.51 (15.56)	70.19 (13.00)	79.94 (13.51)	0.09	74.06 (14.96)	76.75 (13.39)	78.16 (15.75)	0.714	78.39 (16.15)	76.29 (12.83)	74.27 (15.00)	0.72	74.44 (11.69)	75.14 (15.07)	80.16 (16.77)	0.486	79.87 (15.29)	73.30 (16.06)	75.85 (12.11)	0.41	73.98 (13.57)	79.91 (15.65)	76.82 (14.67)	0.503	75.53 (15.31)	78.15 (12.85)	74.47 (13.96)	0.798	79.39 (17.45)	75.05 (11.80)	77.73 (13.73)	0.647	75.00 (14.15)	83.22 (12.47)	74.36 (15.42)	0.102	79.03 (17.14)	78.65 (11.79)	74.67 (14.04)	0.58
Fertilization rate, % mean ± SD	81.44 (16.29)	81.22 (22.77)	85.39 (13.32)	81.53 (10.75)	0.716	87.31 (9.56)	76.16 (23.58)	84.31 (11.41)	0.115	81.46 (24.56)	84.58 (11.94)	82.22 (8.41)	0.853	86.81 (10.21)	85.99 (12.28)	75.28 (22.79)	0.079	78.69 (24.07)	81.32 (10.97)	87.79 (10.64)	0.267	88.75 (8.86)	79.07 (13.76)	79.70 (24.07)	0.159	80.63 (21.84)	88.35 (11.81)	80.56 (10.37)	0.324	85.18 (11.54)	81.60 (11.68)	81.16 (23.27)	0.733	86.52 (11.70)	83.01 (12.14)	80.21 (10.46)	0.285	79.41 (22.66)	83.16 (14.57)	81.54 (10.04)	0.779	75.61 (20.77)	79.90 (13.79)	88.44 (11.00)	0.039	86.74 (11.48)	76.92 (23.67)	80.14 (10.41)	0.162
Blastulation rate, % mean ± SD	55.62 (21.47)	60.07 (23.89)	53.02 (23.72)	58.04 (13.82)	0.605	53.33 (27.38)	63.86 (18.24)	54.55 (13.23)	0.287	60.85 (25.48)	55.87 (14.83)	54.48 (21.09)	0.649	54.68 (23.13)	57.15 (22.61)	57.07 (17.44)	0.93	57.21 (23.72)	56.37 (15.83)	55.29 (23.22)	0.967	53.87 (22.24)	59.96 (17.70)	58.58 (24.11)	0.68	59.10 (25.41)	53.89 (18.10)	57.21 (17.47)	0.779	53.87 (19.55)	62.84 (18.41)	54.94 (24.05)	0.408	57.16 (23.80)	59.14 (12.20)	52.70 (22.33)	0.736	53.54 (29.87)	56.16 (16.92)	56.29 (16.48)	0.908	56.17 (22.06)	55.03 (24.15)	54.86 (19.45)	0.98	56.88 (25.78)	57.65 (18.95)	51.73 (19.65)	0.655
Euploid rate, % mean ± SD	60.17 (23.72)	52.95 (23.74)	65.49 (26.85)	60.99 (23.32)	0.347	60.56 (27.39)	62.22 (24.82)	57.20 (23.13)	0.843	49.62 (24.98)	62.79 (22.36)	66.60 (24.88)	0.116	60.49 (26.79)	61.28 (15.32)	56.41 (31.24)	0.848	55.25 (31.42)	61.84 (16.69)	60.70 (26.50)	0.747	54.35 (25.17)	66.94 (18.87)	58.79 (31.62)	0.336	49.55 (24.41)	65.33 (20.98)	67.14 (25.28)	0.063	60.68 (18.73)	56.17 (30.80)	62.76 (24.75)	0.746	59.03 (25.38)	55.13 (19.85)	70.88 (24.39)	0.232	57.37 (28.84)	57.38 (21.16)	65.20 (22.19)	0.511	66.81 (21.07)	64.68 (27.19)	49.26 (20.39)	0.046	48.58 (21.87)	61.76 (22.93)	69.16 (23.34)	0.025
Transfer rate, n (%)	55 (91.7)	15 (83.3)	16 (94.1)	17 (100.0)	0.171	16 (88.9)	15 (88.2)	17 (100.0)	0.348	15 (83.3)	16 (100.0)	17 (94.4)	0.175	16 (94.1)	15 (93.8)	15 (88.2)	0.78	14 (82.4)	16 (100.0)	16 (94.1)	0.162	17 (94.4)	17 (100.0)	12 (80.0)	0.102	17 (81.0)	14 (100.0)	17 (100.0)	0.041	17 (94.4)	15 (93.8)	16 (88.9)	0.795	22 (88.0)	13 (100.0)	12 (100.0)	0.203	16 (80.0)	19 (100.0)	19 (95.0)	0.064	19 (95.0)	17 (89.5)	18 (90.0)	0.789	17 (85.0)	18 (94.7)	19 (95.0)	0.436
Implantation (positive hCG) rate, n (%)	44 (80.0)	10 (66.7)	13 (81.2)	14 (82.4)	0.51	13 (81.2)	14 (93.3)	10 (58.8)	0.061	11 (73.3)	10 (62.5)	16 (94.1)	0.089	14 (87.5)	10 (66.7)	12 (80.0)	0.365	10 (71.4)	11 (68.8)	15 (93.8)	0.175	15 (88.2)	14 (82.4)	7 (58.3)	0.138	12 (70.6)	12 (85.7)	13 (76.5)	0.607	13 (76.5)	12 (80.0)	12 (75.0)	0.944	18 (81.8)	9 (69.2)	10 (83.3)	0.613	11 (68.8)	16 (84.2)	16 (84.2)	0.436	16 (84.2)	15 (88.2)	12 (66.7)	0.236	12 (70.6)	15 (83.3)	16 (84.2)	0.534
Clinical pregnancy rate, n (%)	38 (69.1)	9 (60.0)	10 (62.5)	12 (70.6)	0.804	11 (68.8)	10 (66.7)	10 (58.8)	0.82	10 (66.7)	9 (56.2)	12 (70.6)	0.676	12 (75.0)	9 (60.0)	9 (60.0)	0.596	7 (50.0)	10 (62.5)	13 (81.2)	0.193	12 (70.6)	12 (70.6)	6 (50.0)	0.437	12 (70.6)	10 (71.4)	9 (52.9)	0.458	11 (64.7)	10 (66.7)	10 (62.5)	0.971	15 (68.2)	9 (69.2)	7 (58.3)	0.81	8 (50.0)	15 (78.9)	14 (73.7)	0.154	13 (68.4)	12 (70.6)	12 (66.7)	0.969	11 (64.7)	13 (72.2)	13 (68.4)	0.892
Live birth rate, n (%)	35 (63.6)	9 (60.0)	9 (56.2)	11 (64.7)	0.883	10 (62.5)	10 (66.7)	9 (52.9)	0.715	10 (66.7)	8 (50.0)	11 (64.7)	0.576	10 (62.5)	9 (60.0)	9 (60.0)	0.986	7 (50.0)	10 (62.5)	11 (68.8)	0.569	11 (64.7)	11 (64.7)	6 (50.0)	0.669	12 (70.6)	9 (64.3)	8 (47.1)	0.351	10 (58.8)	10 (66.7)	9 (56.2)	0.827	15 (68.2)	8 (61.5)	6 (50.0)	0.581	8 (50.0)	13 (68.4)	13 (68.4)	0.441	12 (63.2)	10 (58.8)	12 (66.7)	0.891	11 (64.7)	12 (66.7)	11 (57.9)	0.845
Goal rate, n (%)	35 (58.3)	9 (50.0)	9 (52.9)	11 (64.7)	0.654	10 (55.6)	10 (58.8)	9 (52.9)	0.942	10 (55.6)	8 (50.0)	11 (61.1)	0.809	10 (58.8)	9 (56.2)	9 (52.9)	0.942	7 (41.2)	10 (62.5)	11 (64.7)	0.315	11 (61.1)	11 (64.7)	6 (40.0)	0.321	12 (57.1)	9 (64.3)	8 (47.1)	0.622	10 (55.6)	10 (62.5)	9 (50.0)	0.765	15 (60.0)	8 (61.5)	6 (50.0)	0.809	8 (40.0)	13 (68.4)	13 (65.0)	0.143	12 (60.0)	10 (52.6)	12 (60.0)	0.867	11 (55.0)	12 (63.2)	11 (55.0)	0.839
[truncated: 56 more columns]
