# Supplementary material for: The Impact of Essential Trace Elements on Ovarian Response and Reproductive Outcomes following Single Euploid Embryo Transfer
Source: Int J Mol Sci. 2023 Jun 30;24(13):10968. doi: 10.3390/ijms241310968 (PMC10341631; doi:10.3390/ijms241310968)
Supplement: Supplementary file 1 [file ijms-24-10968-s001.zip › Table S2 - Percentile 20 and 80 distributions.xlsx]

## Sheet: Geometric Mean
	GM	SD	Min.	0.1	0.25	0.5	0.75	0.9	0.95	Max.	NA's
Plasma
Mercury (Hg)	1.80129	1.16918	0.59	0.912	1.08	1.67	2.8	3.188	3.896	5	44
Lithium (Li)	5.91333	1.41881	2.5	5.28235	5.71658	6.27398	6.71232	7.20676	8.05014	10.076	2
Titanium (Ti)	567.604	386.269	94.2416	223.152	426.397	618.046	887.933	1236.29	1394.71	1697.53	2
Chromium (Cr)	5.24278	8.13741	2.5	2.5	2.5	5.35958	8.92417	16.7292	18.2738	52.3591	2
Manganese (Mn)	4.30459	5.10211	2.5	2.5	2.5	4.12224	7.04802	8.84819	9.14661	38.8627	2
Zinc (Zn)	960.579	150.104	714.032	769.11	847.355	962.611	1062.44	1194.5	1239.73	1281.21	2
Copper (Cu)	1241.62	274.662	801.405	892.871	1107.79	1279.68	1434.14	1574.26	1724.83	2030.92	2
Arsenic (As)	4.16399	1.19154	2.5	2.5	3.60719	4.11041	5.20237	5.79239	6.07033	8.22156	2
Selenium (Se)	99.4263	18.2023	60.9034	83.528	91.533	99.0819	106.556	115.641	126.338	185.517	2
Rubidium (Rb)	361.6	182.188	194.276	239.48	268.64	306.637	488.425	672.97	758.023	959.405	2
Strontium (Sr)	37.9924	10.0471	22.8976	28.2068	32.0332	38.2982	44.4116	50.235	59.7624	73.3638	2
gm_b_mo	3.29211	2.19655	2.5	2.5	2.5	2.5	5.26416	6.93924	8.02852	11.6354	4
Tin (Sn)	9.5522	5.95797	5.25311	6.06987	6.67133	8.0695	14.225	16.6751	20.329	33.2108	2
Antimonium (Sb)	9.48448	6.09341	2.5	5.72812	6.80157	9.63323	13.5587	15.8855	20.9335	38.5569	2
Cesium (Cs)	3.70877	7.52599	1.96939	2.31134	2.47381	3.03179	3.61541	14.713	15.6189	53.1592	2
Barium (Ba)	26.2415	121.344	15.9715	18.9981	20.696	22.8607	26.6526	37.3046	43.1942	953.789	2
Lead (Pb)	4.29959	1.87233	2.57603	2.76611	3.2385	4.19813	5.22229	7.27854	7.75351	11.135	2
Urine Oocyte Pick Up
MEHP	0.390642	0.651465	0.05	0.156576	0.253024	0.350971	0.70427	1.19504	1.35176	4.59809	4
P-Paraben	2.04601	45.7652	0.05	0.207146	0.341544	1.14169	14.0425	71.7726	93.5114	289.633	3
M-Paraben	16.2888	654.275	0.897788	2.68085	4.20613	12.7934	59.8631	139.009	229.828	4985.53	3
Daizein	47.6437	685.165	3.45311	6.70665	16.2446	36.5561	137.693	353.392	1866.04	3725.67	3
Genistein	38.8268	348.604	0.807393	5.11529	10.9137	43.7887	101.727	322.942	783.081	2010.6	3
Mercury (Hg)	1.15245	0.801255	0.27	0.496	0.78	1.21	1.58	2.308	2.542	4.94	4
Lithium (Li)	23.322	28.1581	2.5	9.7184	13.7213	23.258	36.8098	68.3379	77.9239	173.504	3
Titanium (Ti)	10.2308	7.33935	2.24791	3.80397	6.80497	12.0662	16.9875	21.8545	24.8346	27.1032	46
Chromium (Cr)	0.410718	0.58173	0.25	0.25	0.25	0.25	0.649114	0.877591	1.24282	3.54049	3
Manganese (Mn)	0.275858	0.164635	0.25	0.25	0.25	0.25	0.25	0.25	0.714247	1.10941	3
Iron (Fe)	19.2245	46.1221	2.5	5	19.0023	27	27.5	28.5	39.3576	365.239	3
Zinc (Zn)	270.869	354.777	25	88.579	158.633	303.768	494.933	776.525	1092.96	1726.1	3
Copper (Cu)	5.38224	5.64798	0.25	2.08863	2.68127	6.59511	11.3516	15.3551	17.4082	25.5519	3
Arsenic (As)	13.3567	61.0227	0.25	3.04354	5.94342	12.5904	28.2894	53.5414	127.751	345.521	3
Selenium (Se)	39.7424	30.5471	4.31505	14.008	32.3541	44.495	63.9472	84.1357	106.013	157.564	3
Rubidium (Rb)	1125.99	810.16	110.844	495.37	807.991	1161.52	2039.44	2390.72	2734.13	3515.73	4
Strontium (Sr)	84.1551	84.6021	9.55888	36.822	49.2787	88.5595	150.425	212.323	241.381	477.11	3
Molybdenum (Mo)	46.2464	51.6197	2.5	13.9336	34.4981	53.8146	81.0774	123.74	145.319	311.682	3
Tin (Sn)	0.91884	1.12612	0.25	0.25	0.5	0.922595	1.5932	2.32261	3.44905	5.75245	3
Cesium (Cs)	5.53935	3.84287	0.577718	2.28417	4.04462	5.93679	10.1297	11.9939	12.5277	15.9691	3
Barium (Ba)	1.40488	2.68901	0.25	0.5	0.810921	1.30798	2.47118	3.54095	4.20904	19.9852	3
Lead (Pb)	0.459256	0.739578	0.25	0.25	0.25	0.5	0.52148	0.959792	1.0026	5.80441	3
Urine Oocyte Pick Up (Creatinine Corrected)
MEHP	0.00455992	0.0102867	0.000146593	0.00142278	0.00219069	0.00460244	0.00983279	0.0177987	0.0272339	0.0641295	4
P-Paraben	0.023488	0.335202	0.000414667	0.00264616	0.00443153	0.013348	0.1048	0.601782	1.02754	1.48044	3
M-Paraben	0.186994	2.90758	0.0177235	0.0310482	0.0540546	0.154946	0.485162	1.16948	1.79483	22.1264	3
Daizein	0.546944	5.65262	0.0374438	0.0784458	0.236391	0.473177	1.24803	3.05451	14.0342	33.8082	3
Genistein	0.445727	2.81261	0.0276345	0.0703554	0.161047	0.354505	1.14572	5.8694	8.8457	11.9612	3
Mercury (Hg)	0.0132326	0.0288919	0.00258472	0.00458495	0.0066572	0.0126113	0.0228784	0.0371988	0.0693134	0.188395	4
Lithium (Li)	0.267733	0.268942	0.083671	0.128181	0.171292	0.256599	0.352084	0.62602	0.86316	1.59259	3
Titanium (Ti)	0.121176	0.115367	0.0359416	0.0624851	0.0678304	0.128688	0.210166	0.227909	0.310523	0.491479	46
Chromium (Cr)	0.00471499	0.00799111	0.000732966	0.00128129	0.00227035	0.00459248	0.00803789	0.0179824	0.022948	0.0351762	3
Manganese (Mn)	0.00316682	0.00652323	0.00070922	0.00128038	0.00175385	0.00249386	0.00471692	0.0114301	0.0168908	0.0402837	3
Iron (Fe)	0.220695	2.43621	0.0143596	0.0515176	0.126856	0.208336	0.37083	0.888548	1.4856	18.5967	3
Zinc (Zn)	3.10955	6.3596	0.268356	1.38926	2.04582	3.2381	4.73119	7.30005	8.50995	48.7053	3
Copper (Cu)	0.0617874	0.0652485	0.00143596	0.0195643	0.0468118	0.0822848	0.104941	0.137358	0.175886	0.417771	3
Arsenic (As)	0.153333	0.594858	0.00907771	0.0470496	0.0660795	0.126409	0.302891	0.625675	1.10618	3.7089	3
Selenium (Se)	0.456238	0.275338	0.173025	0.270381	0.358896	0.409199	0.580802	0.932709	1.1519	1.40023	3
Rubidium (Rb)	13.0716	10.8425	5.00164	6.83382	9.60524	12.028	17.4901	24.8838	35.4249	57.879	4
Strontium (Sr)	0.966091	0.895418	0.102607	0.33307	0.589759	1.09174	1.51863	2.26592	3.26395	3.99605	3
Molybdenum (Mo)	0.530903	0.435523	0.120441	0.246574	0.38236	0.542419	0.747843	0.999734	1.18743	2.69074	3
Tin (Sn)	0.0105482	0.0188295	0.00127786	0.0035545	0.00550889	0.0106931	0.0183391	0.0388652	0.0552408	0.108427	3
Cesium (Cs)	0.0635911	0.0451757	0.017843	0.0344971	0.0461944	0.0621712	0.0789358	0.109915	0.19717	0.222497	3
Barium (Ba)	0.0161279	0.0206603	0.00146593	0.00383321	0.00975888	0.0185333	0.0305346	0.0542788	0.0694008	0.101945	3
Lead (Pb)	0.0052722	0.014169	0.00070922	0.00176042	0.00259318	0.0046143	0.00901602	0.0161838	0.0369433	0.0861579	3
Urine Transfer
MEHP	0.555027	3.69743	0.099041	0.133042	0.261611	0.495755	1.07807	1.91615	2.71096	24.0444	14
P-Paraben	1.02818	27.228	0.05	0.200464	0.334401	0.886885	2.20638	10.459	25.9114	183.668	14
M-Paraben	10.216	27.5997	1.4148	2.84558	4.72292	9.05006	17.1013	56.9852	85.4979	129.43	14
Daizein	12.7951	370.723	1.2434	3.07168	4.93369	8.1216	21.2325	124.292	198.539	2497.62	14
Genistein	11.986	240.998	0.825623	1.79605	3.61732	8.79662	28.2762	124.715	303.156	1489.67	14
Mercury (Hg)	0.858422	1.20871	0.23	0.31	0.47	0.83	1.535	2.658	4.245	5.11	14
Lithium (Li)	9.35664	9.89024	1.8118	2.74364	5.2663	9.17124	16.405	28.9682	33.3033	38.0685	14
Titanium (Ti)	4.65892	4.95482	1.81651	2.22501	2.4095	5.06626	6.8713	8.79816	11.633	23.1344	43
Chromium (Cr)	0.40436	0.639071	0.25	0.25	0.25	0.25	0.583538	1.13114	2.5	2.5	14
Manganese (Mn)	0.29497	0.191008	0.25	0.25	0.25	0.25	0.25	0.729942	0.774194	0.953032	14
Iron (Fe)	11.6552	10.7593	2.5	2.5	5	25	27	27.5	28.35	28.5	14
Zinc (Zn)	62.8918	131.654	5	25	25	60.5563	127.332	238.938	263.16	715.009	14
Copper (Cu)	3.24154	8.70389	0.25	1.06583	2.5	2.5	5.46517	18.6904	25	43.9368	14
Arsenic (As)	3.95024	16.7492	0.25	0.865371	1.86039	3.61816	7.74453	33.3454	37.6764	83.4577	14
Selenium (Se)	16.6031	25.0676	4.75675	6.44477	9.52867	13.6063	27.8122	52.0984	84.283	111.181	14
Rubidium (Rb)	410.528	405.912	90.8897	171.206	264.654	389.564	584.909	1259.67	1524.17	1654.9	14
Strontium (Sr)	42.1731	51.1805	2.71124	15.1782	25.3989	46.9149	74.1941	111.318	183.319	226.648	14
Molybdenum (Mo)	16.6087	36.7665	2.5	5.22983	9.43166	13.5372	25.3643	72.3353	110.582	175.764	14
Tin (Sn)	0.876786	1.5866	0.25	0.4	0.5	0.687526	1.30862	3.84739	4.14476	8.93142	14
Cesium (Cs)	1.98763	2.00351	0.557494	0.924529	1.28196	2.00642	2.95921	6.72076	7.19504	8.05835	14
Barium (Ba)	1.01503	2.55608	0.25	0.4	0.5	1.03279	1.94815	2.85431	4.32254	16.4927	14
Lead (Pb)	0.370978	0.339438	0.25	0.25	0.25	0.25	0.5	0.582421	0.708468	2.41095	14
Urine Transfer (Creatitine Corrected)
MEHP	0.0054867	0.0482264	0.000293186	0.00101974	0.00232127	0.00424965	0.0116549	0.0329359	0.0404685	0.297285	15
P-Paraben	0.00647731	0.168541	0.000296639	0.00129263	0.00256174	0.00509816	0.0115989	0.0327488	0.0767291	1.11233	14
M-Paraben	0.0643588	0.176154	0.0132981	0.0217066	0.030282	0.0522101	0.111982	0.253677	0.336005	0.923792	14
Daizein	0.0806064	1.49435	0.00526533	0.0162998	0.0312405	0.0571764	0.160984	0.53485	1.02777	10.071	14
Genistein	0.0755088	0.986959	0.00429215	0.0116556	0.0263569	0.062143	0.173007	0.470658	1.66144	6.00672	14
Mercury (Hg)	0.00540787	0.0172603	0.000651752	0.00156401	0.00313553	0.00445876	0.00800791	0.0192658	0.0527007	0.0900749	14
Lithium (Li)	0.0589447	0.0472603	0.0094988	0.0267749	0.0408305	0.0558301	0.100038	0.116738	0.166024	0.227619	14
Titanium (Ti)	0.0267099	0.00862511	0.0140076	0.0154348	0.0228166	0.0282992	0.032881	0.039095	0.0425953	0.0447478	43
Chromium (Cr)	0.00254738	0.00388051	0.000332526	0.00106425	0.00155636	0.00260346	0.00333693	0.00703041	0.0095841	0.0235849	14
Manganese (Mn)	0.00185824	0.00225481	0.000332526	0.000724916	0.00101353	0.00171116	0.00311594	0.00550777	0.00754549	0.00960169	14
Iron (Fe)	0.0734252	0.131841	0.00811868	0.0193606	0.0353601	0.0701487	0.161692	0.320599	0.358023	0.589086	14
Zinc (Zn)	0.396204	0.37026	0.0343501	0.143902	0.27191	0.421614	0.654411	0.991706	1.38675	1.56918	14
Copper (Cu)	0.020421	0.0522355	0.000958075	0.00571572	0.0127416	0.0211216	0.0324937	0.0843961	0.099778	0.269683	14
Arsenic (As)	0.0248856	0.0688907	0.00252118	0.00669993	0.0118235	0.0206772	0.0574322	0.16016	0.187702	0.309009	14
Selenium (Se)	0.104596	0.0857024	0.0249384	0.0559286	0.0670267	0.0936598	0.144287	0.252254	0.331335	0.366475	14
Rubidium (Rb)	2.58623	1.86632	0.711261	1.20652	1.62003	2.59466	3.9084	5.17184	7.48547	8.04454	14
Strontium (Sr)	0.265681	0.217014	0.0142143	0.126955	0.19488	0.298341	0.426661	0.552407	0.660101	1.173	14
Molybdenum (Mo)	0.104631	0.139776	0.0183007	0.0356604	0.0553727	0.115253	0.183237	0.31607	0.441614	0.65146	14
Tin (Sn)	0.00552355	0.0152422	0.00116956	0.00187267	0.00280935	0.00504236	0.00831093	0.0197783	0.02654	0.0921498	14
Cesium (Cs)	0.0125216	0.00840983	0.0029228	0.00635853	0.00932361	0.0122009	0.0186183	0.0233025	0.028864	0.0448302	14
Barium (Ba)	0.00639445	0.0233396	0.000723882	0.00205708	0.00315733	0.00625476	0.0104127	0.0195596	0.0367588	0.155592	14
Lead (Pb)	0.00233708	0.00226264	0.000332526	0.000901664	0.0014847	0.00246694	0.00420864	0.00614969	0.00655953	0.0106247	14
Follicular Fluid
MEHP	0.05117	0.011801	0.05	0.05	0.05	0.05	0.05	0.05	0.05	0.137034	5
P-Paraben	0.0553038	0.0423661	0.05	0.05	0.05	0.05	0.05	0.05	0.170131	0.257917	5
M-Paraben	0.517081	2.61933	0.05	0.05	0.214077	0.496672	1.1405	5.04421	6.32611	13.3138	5
Daizein	0.241139	2.96031	0.1	0.1	0.1	0.167972	0.322002	1.25723	4.24115	20.9373	5
Genistein	1.19487	9.11333	0.2	0.2	0.472438	0.808421	2.78293	9.41521	23.9382	44.7422	5
Mercury (Hg)	1.84099	2.56681	0.1	0.998	1.2175	1.76	2.8075	3.647	4.099	14.9	7
Lithium (Li)	1.33699	1.97877	0.5	0.5	1.1	1.35	1.775	2.62	3.11	13	11
Titanium (Ti)	2.636	0.759157	1.4	2	2.2	2.55	3.025	3.49	3.645	6.1	9
Chromium (Cr)	2.64745	11.5647	0.5	0.5	0.5	0.835464	12.5	21.6635	24.9005	62.3591	11
Manganese (Mn)	0.75663	0.506381	0.5	0.5	0.5	0.5	1.2	1.5	1.845	2.2	9
Iron (Fe)	539.373	535.843	278	373.547	429.455	487.604	598.315	778.925	986.431	3455	9
Zinc (Zn)	383.488	109.605	81.7092	300.533	340.981	392.431	454.23	540.092	603.978	690	9
Copper (Cu)	974.355	277.765	535	701.6	825	966.5	1210	1367.9	1384.45	1970	9
Arsenic (As)	0.638439	1.27051	0.5	0.5	0.5	0.5	0.5	1.37886	3.44597	7.07691	9
Selenium (Se)	66.2978	14.0871	31	52.2	60.5	69	73.5	82	87.8	111	9
Rubidium (Rb)	116.28	22.915	46	96.1	108.5	124	130.25	140.8	152.45	171	9
Strontium (Sr)	27.3795	7.59453	9	20.7125	22.269	28.7945	32.5952	39.2473	41.322	45	9
Molybdenum (Mo)	1.05745	0.597964	0.5	0.5	0.5	1.21726	1.71113	2.00982	2.16001	2.5	11
Barium (Ba)	2.08215	1.90666	0.5	1.1	1.5	2	2.7	4.1	5.35	11.1	10
Lead (Pb)	0.54184	0.361016	0.5	0.5	0.5	0.5	0.5	0.5	0.955	2.36842	13

## Sheet: Oligoelements
	20th	80th
Follicular Fluid
Copper (Cu) (ng/mL)	785	1267.4
Zinc (Zn) (ng/mL)	324.2	480.76
Copper/Zinc Ratio (Cu/Zn)	1.9917	3.05614
Molybdenum (Mo) (ng/mL)	0.5	1.8
Copper/Molybdenum Ratio (Cu/Mo)	485.288	1723.2
Lithium (Li) (ng/mL)	0.9	1.8
Selenium (Se) (ng/mL)	58.2	77
Iron (Fe) (ng/mL)	416.902	659.098
Chromium (Cr) (ng/mL)	0.5	16.8846
Manganese (Mn) (ng/mL)	0.5	1.3
Plasma
Copper (Cu) (ng/mL)	993.956	1519.19
Zinc (Zn) (ng/mL)	829.341	1104.32
Copper/Zinc Ratio (Cu/Zn)	0.979538	1.64165
Molybdenum (Mo) (ng/mL)	2.5	5.52062
Copper/Molybdenum Ratio (Cu/Mo)	218.748	564.227
Lithium (Li) (ng/mL)	5.56801	6.85182
Selenium (Se) (ng/mL)	90.7854	109.83
Chromium (Cr) (ng/mL)	2.5	11.6614
Manganese (Mn) (ng/mL)	2.5	7.72074
Urine
Copper (Cu) (ug/g CR)	4.24844	11.2219
Zinc (Zn) (ug/g CR)	186.398	535.292
Copper/Zinc Ratio (Cu/Zn)	0.00959841	0.0414694
Molybdenum (Mo) (ug/g CR)	35.0462	80.3538
Copper/Molybdenum Ratio (Cu/Mo)	0.0697915	0.215291
Lithium (Li) (ug/g CR)	16.05	43.8076
Selenium (Se) (ug/g CR)	33.8603	63.4233
Iron (Fe) (ug/g CR)	9.13755	47.1212
Chromium (Cr) (ug/g CR)	0.174819	1.14151
Manganese (Mn) (ug/g CR)	0.162325	0.672414
