# Supplementary material for: The Impact of Essential Trace Elements on Ovarian Response and Reproductive Outcomes following Single Euploid Embryo Transfer
Source: Int J Mol Sci. 2023 Jun 30;24(13):10968. doi: 10.3390/ijms241310968 (PMC10341631; doi:10.3390/ijms241310968)
Supplement: Supplementary file 1 [file ijms-24-10968-s001.zip › Table S3 - Clinical Variables Odds Ratio Trace Metals.xlsx]

## Sheet: OR Oligoelements
	Implantation						Clinical Pregnancy						Live Birth						Goal
	Model 1		Model 2		Model 3		Model 1		Model 2		Model 3		Model 1		Model 2		Model 3		Model 1		Model 2		Model 3
	OR (95% CI)	p value	OR (95% CI)	p value	OR (95% CI)	p value	OR (95% CI)	p value	OR (95% CI)	p value	OR (95% CI)	p value	OR (95% CI)	p value	OR (95% CI)	p value	OR (95% CI)	p value	OR (95% CI)	p value	OR (95% CI)	p value	OR (95% CI)	p value
Follicular Fluid
Copper (Cu)	3.05 (0.22, 49.52)	0.41	3.09 (0.18, 63.1)	0.44	3.34 (0.2, 68.76)	0.409	1.9 (0.19, 20.62)	0.584	2.01 (0.16, 29.15)	0.593	2.1 (0.17, 29.98)	0.567	1.33 (0.14, 13.2)	0.801	1.08 (0.09, 13.65)	0.95	1.1 (0.09, 13.66)	0.941	2.74 (0.35, 24.24)	0.343	3.08 (0.35, 33.33)	0.327	3.1 (0.35, 33.48)	0.324
Zinc (Zn)	0.3 (0.02, 2.75)	0.356	0.23 (0.01, 2.38)	0.301	0.23 (0.01, 2.26)	0.291	1.94 (0.32, 14.35)	0.467	1.84 (0.28, 15.28)	0.521	1.73 (0.26, 14.43)	0.565	1.87 (0.32, 13.71)	0.488	1.65 (0.26, 13.26)	0.597	1.6 (0.25, 12.93)	0.62	2.2 (0.39, 16.94)	0.391	2.23 (0.37, 19.28)	0.405	2.23 (0.37, 19.36)	0.406
Copper/Zinc Ratio (Cu/Zn)	12.73 (0.87, 363.6)	0.095	15 (0.93, 516.65)	0.093	25.39 (1.19, 1403.55)	0.072	0.74 (0.1, 5.18)	0.746	0.78 (0.1, 5.48)	0.793	0.85 (0.11, 6.19)	0.868	0.62 (0.08, 3.98)	0.602	0.63 (0.07, 4.07)	0.625	0.65 (0.08, 4.26)	0.653	0.93 (0.16, 5.66)	0.934	0.95 (0.15, 5.92)	0.957	0.96 (0.15, 6.03)	0.963
Molybdenum (Mo)	0.44 (0.09, 1.61)	0.237	0.28 (0.04, 1.19)	0.114	0.28 (0.05, 1.22)	0.122	0.46 (0.13, 1.4)	0.185	0.27 (0.06, 1)	0.069	0.27 (0.06, 1.01)	0.071	0.76 (0.25, 2.2)	0.609	0.54 (0.14, 1.76)	0.324	0.54 (0.14, 1.78)	0.329	0.72 (0.25, 1.96)	0.518	0.59 (0.18, 1.72)	0.342	0.59 (0.18, 1.72)	0.342
Copper/Molybdenum Ratio (Cu/Mo)	2.57 (0.73, 11.02)	0.164	3.79 (0.92, 22.09)	0.091	3.9 (0.93, 24.11)	0.093	2.31 (0.79, 7.67)	0.142	3.67 (1.04, 16.55)	0.061	3.77 (1.06, 17.43)	0.059	1.36 (0.49, 3.94)	0.556	1.71 (0.56, 5.9)	0.363	1.71 (0.56, 5.91)	0.363	1.64 (0.65, 4.42)	0.304	1.95 (0.72, 5.89)	0.206	1.96 (0.72, 5.9)	0.205
Lithium (Li)	0.51 (0.13, 1.69)	0.281	0.5 (0.11, 1.78)	0.303	0.51 (0.12, 1.86)	0.328	0.52 (0.16, 1.49)	0.241	0.45 (0.11, 1.42)	0.201	0.45 (0.11, 1.45)	0.21	0.51 (0.16, 1.44)	0.222	0.49 (0.13, 1.5)	0.24	0.49 (0.13, 1.51)	0.244	0.5 (0.18, 1.2)	0.145	0.44 (0.13, 1.18)	0.135	0.44 (0.13, 1.19)	0.137
Selenium (Se)	2.94 (0.12, 71.5)	0.491	3.26 (0.11, 88.02)	0.473	4.18 (0.14, 122.2)	0.384	0.68 (0.03, 11.5)	0.792	0.78 (0.03, 16.06)	0.877	0.94 (0.04, 18.92)	0.968	0.46 (0.02, 7.37)	0.59	0.51 (0.02, 9.77)	0.668	0.56 (0.02, 10.46)	0.705	1.37 (0.11, 17.55)	0.802	1.49 (0.1, 20.73)	0.763	1.5 (0.1, 20.87)	0.76
Iron (Fe)	0.61 (0.15, 2.68)	0.472	0.68 (0.16, 3.33)	0.589	0.55 (0.11, 2.73)	0.423	0.79 (0.21, 3.1)	0.721	0.78 (0.2, 3.43)	0.72	0.68 (0.16, 3.01)	0.583	0.87 (0.24, 3.33)	0.825	0.88 (0.22, 3.75)	0.847	0.82 (0.2, 3.57)	0.772	0.87 (0.23, 3.16)	0.818	0.86 (0.23, 3.42)	0.821	0.85 (0.22, 3.46)	0.808
Chromium (Cr)	0.97 (0.64, 1.46)	0.877	0.99 (0.64, 1.53)	0.962	1.03 (0.67, 1.61)	0.884	0.92 (0.65, 1.3)	0.628	0.95 (0.66, 1.39)	0.805	0.98 (0.67, 1.44)	0.916	0.84 (0.59, 1.17)	0.303	0.84 (0.58, 1.21)	0.348	0.85 (0.58, 1.22)	0.374	0.92 (0.67, 1.28)	0.629	0.95 (0.67, 1.34)	0.759	0.95 (0.67, 1.36)	0.791
Plasma
Copper (Cu)	2.41 (0.1, 57.8)	0.582	2.51 (0.08, 79.72)	0.592	2.66 (0.09, 87.21)	0.569	3.99 (0.26, 69.31)	0.325	5.58 (0.28, 134.27)	0.267	5.78 (0.29, 137.35)	0.255	1.5 (0.1, 21.84)	0.761	1.35 (0.08, 22.38)	0.833	1.36 (0.08, 22.36)	0.827	2.63 (0.25, 30.71)	0.426	2.73 (0.22, 37.57)	0.438	2.78 (0.22, 38.13)	0.431
Zinc (Zn)	0.05 (0, 4.01)	0.193	0.05 (0, 3.87)	0.192	0.05 (0, 3.79)	0.188	1.03 (0.02, 46.23)	0.987	0.99 (0.02, 45.65)	0.994	0.97 (0.02, 44.78)	0.985	1.83 (0.05, 73.41)	0.743	1.77 (0.05, 71.81)	0.757	1.76 (0.05, 71.5)	0.759	1.86 (0.06, 59.42)	0.72	2.11 (0.07, 73.02)	0.672	2.13 (0.07, 73.73)	0.67
Copper/Zinc Ratio (Cu/Zn)	4.31 (0.37, 53.92)	0.239	4.9 (0.37, 71.16)	0.225	5 (0.39, 73.33)	0.218	2.31 (0.27, 20.72)	0.444	2.72 (0.28, 27.92)	0.387	2.8 (0.29, 28.87)	0.373	1.05 (0.13, 8.44)	0.96	0.98 (0.11, 8.33)	0.984	0.99 (0.11, 8.38)	0.99	1.54 (0.22, 10.87)	0.657	1.47 (0.19, 11.37)	0.705	1.48 (0.19, 11.44)	0.701
Lithium (Li)	4.45 (0.59, 33.98)	0.133	4.85 (0.62, 40.65)	0.125	6.18 (0.75, 57.06)	0.088	4.38 (0.68, 35.44)	0.126	4.77 (0.69, 43.54)	0.125	5.52 (0.77, 52.63)	0.1	4.07 (0.65, 34.37)	0.147	3.98 (0.62, 35.67)	0.164	4.27 (0.65, 39.48)	0.149	3.03 (0.5, 24)	0.241	3.38 (0.52, 30.2)	0.223	3.45 (0.52, 31.17)	0.217
Selenium (Se)	0.41 (0.01, 25.27)	0.658	0.35 (0.01, 24.99)	0.611	0.36 (0.01, 25.28)	0.624	0.49 (0.01, 17.27)	0.684	0.5 (0.01, 20.77)	0.71	0.53 (0.01, 21.47)	0.735	0.35 (0.01, 10.49)	0.543	0.39 (0.01, 12.64)	0.595	0.4 (0.01, 12.96)	0.609	0.44 (0.02, 10.95)	0.614	0.51 (0.01, 14.81)	0.698	0.52 (0.01, 15.12)	0.706
Chromium (Cr)	1.15 (0.51, 2.85)	0.747	1.09 (0.48, 2.74)	0.834	1.15 (0.5, 2.91)	0.748	0.64 (0.31, 1.29)	0.214	0.58 (0.25, 1.21)	0.162	0.59 (0.26, 1.24)	0.179	0.74 (0.37, 1.45)	0.374	0.66 (0.31, 1.34)	0.258	0.67 (0.31, 1.36)	0.272	0.68 (0.35, 1.3)	0.252	0.62 (0.29, 1.23)	0.182	0.62 (0.29, 1.23)	0.183
Manganese (Mn)	1.88 (0.59, 7.8)	0.332	2.19 (0.66, 9.86)	0.247	2.13 (0.65, 9.46)	0.258	1.26 (0.49, 3.64)	0.644	1.55 (0.57, 4.84)	0.415	1.53 (0.56, 4.76)	0.424	1.12 (0.45, 2.97)	0.814	1.31 (0.51, 3.63)	0.579	1.31 (0.5, 3.62)	0.581	0.99 (0.41, 2.43)	0.978	1.13 (0.45, 2.9)	0.798	1.12 (0.45, 2.89)	0.802
Urine Oocyte Pick-Up
Copper (Cu)	1.1 (0.54, 2.06)	0.763	1.15 (0.49, 2.45)	0.722	1.07 (0.43, 2.33)	0.875	0.8 (0.39, 1.44)	0.487	0.89 (0.39, 1.79)	0.765	0.84 (0.36, 1.71)	0.651	0.7 (0.34, 1.27)	0.279	0.76 (0.32, 1.53)	0.485	0.73 (0.31, 1.49)	0.429	0.63 (0.31, 1.13)	0.153	0.69 (0.31, 1.32)	0.297	0.66 (0.29, 1.29)	0.265
Zinc (Zn)	0.98 (0.43, 2.23)	0.965	1 (0.4, 2.37)	1	1 (0.4, 2.42)	0.999	1.03 (0.5, 2.13)	0.926	1.14 (0.54, 2.38)	0.726	1.16 (0.54, 2.42)	0.683	1.01 (0.5, 2.02)	0.986	1.03 (0.49, 2.1)	0.934	1.04 (0.5, 2.12)	0.911	0.95 (0.48, 1.83)	0.872	1.02 (0.5, 2.04)	0.954	1.02 (0.5, 2.04)	0.952
Copper/Zinc Ratio (Cu/Zn)	1.1 (0.6, 2)	0.764	1.1 (0.57, 2.19)	0.771	1.05 (0.52, 2.1)	0.897	0.83 (0.47, 1.4)	0.492	0.86 (0.47, 1.53)	0.604	0.81 (0.44, 1.47)	0.488	0.77 (0.44, 1.28)	0.324	0.83 (0.46, 1.46)	0.528	0.81 (0.44, 1.42)	0.461	0.73 (0.42, 1.2)	0.231	0.77 (0.43, 1.31)	0.341	0.75 (0.42, 1.3)	0.31
Molybdenum (Mo)	0.34 (0.08, 1.17)	0.102	0.22 (0.04, 0.99)	0.06	0.19 (0.03, 0.86)	0.043	0.25 (0.06, 0.8)	0.032	0.23 (0.05, 0.85)	0.038	0.2 (0.04, 0.76)	0.027	0.23 (0.05, 0.72)	0.022	0.22 (0.05, 0.77)	0.029	0.2 (0.04, 0.72)	0.024	0.4 (0.13, 1.05)	0.079	0.41 (0.12, 1.18)	0.111	0.39 (0.12, 1.15)	0.101
Copper/Molybdenum Ratio (Cu/Mo)	1.6 (0.79, 3.32)	0.185	1.81 (0.81, 4.24)	0.146	1.75 (0.78, 4.13)	0.175	1.23 (0.65, 2.35)	0.512	1.38 (0.68, 2.81)	0.36	1.35 (0.67, 2.74)	0.396	1.11 (0.59, 2.06)	0.741	1.25 (0.63, 2.48)	0.51	1.23 (0.62, 2.45)	0.535	0.89 (0.49, 1.55)	0.671	0.97 (0.51, 1.77)	0.934	0.97 (0.51, 1.77)	0.915
Lithium (Li)	0.46 (0.15, 1.32)	0.151	0.43 (0.13, 1.37)	0.15	0.44 (0.13, 1.4)	0.163	0.37 (0.12, 0.96)	0.05	0.38 (0.13, 1.05)	0.068	0.39 (0.13, 1.07)	0.072	0.31 (0.1, 0.8)	0.024	0.33 (0.11, 0.88)	0.035	0.33 (0.11, 0.89)	0.036	0.4 (0.15, 0.97)	0.055	0.42 (0.15, 1.05)	0.074	0.42 (0.15, 1.05)	0.074
Selenium (Se)	0.66 (0.16, 2.65)	0.55	0.59 (0.12, 2.85)	0.503	0.47 (0.09, 2.41)	0.359	0.42 (0.11, 1.4)	0.167	0.41 (0.09, 1.67)	0.222	0.34 (0.07, 1.44)	0.153	0.34 (0.09, 1.11)	0.086	0.33 (0.07, 1.25)	0.113	0.28 (0.06, 1.13)	0.085	0.35 (0.1, 1.1)	0.084	0.37 (0.09, 1.32)	0.137	0.35 (0.08, 1.27)	0.12
Iron (Fe)	0.98 (0.57, 1.72)	0.945	0.94 (0.53, 1.68)	0.825	0.87 (0.49, 1.55)	0.623	0.79 (0.47, 1.26)	0.325	0.81 (0.47, 1.33)	0.412	0.77 (0.43, 1.27)	0.316	0.79 (0.48, 1.25)	0.331	0.77 (0.45, 1.26)	0.314	0.75 (0.43, 1.23)	0.264	0.73 (0.45, 1.13)	0.182	0.77 (0.46, 1.22)	0.288	0.75 (0.44, 1.21)	0.258
Chromium (Cr)	0.85 (0.42, 1.72)	0.653	0.81 (0.38, 1.7)	0.58	0.8 (0.38, 1.65)	0.539	0.59 (0.3, 1.09)	0.104	0.59 (0.28, 1.14)	0.125	0.57 (0.28, 1.11)	0.108	0.56 (0.29, 1.02)	0.069	0.52 (0.25, 0.99)	0.055	0.5 (0.24, 0.97)	0.049	0.54 (0.29, 0.96)	0.043	0.56 (0.29, 1.03)	0.072	0.56 (0.28, 1.02)	0.067
Urine Transfer
Copper (Cu)	0.75 (0.36, 1.46)	0.413	0.74 (0.34, 1.49)	0.423	0.83 (0.36, 1.79)	0.643	0.72 (0.37, 1.28)	0.278	0.65 (0.31, 1.23)	0.213	0.67 (0.3, 1.32)	0.269	0.66 (0.35, 1.16)	0.171	0.62 (0.31, 1.12)	0.134	0.58 (0.27, 1.12)	0.13	0.66 (0.35, 1.16)	0.171	0.62 (0.31, 1.12)	0.134	0.58 (0.27, 1.12)	0.13
Zinc (Zn)	1.31 (0.5, 3.35)	0.565	1.7 (0.62, 4.95)	0.299	1.76 (0.64, 5.15)	0.269	1.46 (0.65, 3.44)	0.362	1.99 (0.81, 5.39)	0.142	2.03 (0.83, 5.52)	0.133	1.54 (0.71, 3.59)	0.284	2.1 (0.89, 5.69)	0.107	2.12 (0.89, 5.76)	0.105	1.54 (0.71, 3.59)	0.284	2.1 (0.89, 5.69)	0.107	2.12 (0.89, 5.76)	0.105
Copper/Zinc Ratio (Cu/Zn)	0.73 (0.39, 1.3)	0.282	0.62 (0.29, 1.19)	0.169	0.66 (0.3, 1.31)	0.249	0.66 (0.37, 1.11)	0.133	0.52 (0.25, 0.94)	0.045	0.51 (0.24, 0.97)	0.054	0.6 (0.33, 1)	0.067	0.48 (0.24, 0.86)	0.024	0.45 (0.2, 0.83)	0.022	0.6 (0.33, 1)	0.067	0.48 (0.24, 0.86)	0.024	0.45 (0.2, 0.83)	0.022
Molybdenum (Mo)	0.4 (0.14, 0.99)	0.061	0.32 (0.08, 0.94)	0.058	0.35 (0.09, 1.02)	0.077	0.78 (0.36, 1.65)	0.517	0.79 (0.35, 1.72)	0.546	0.81 (0.36, 1.77)	0.589	0.77 (0.37, 1.57)	0.478	0.81 (0.37, 1.72)	0.583	0.82 (0.38, 1.73)	0.598	0.77 (0.37, 1.57)	0.478	0.81 (0.37, 1.72)	0.583	0.82 (0.38, 1.73)	0.598
Copper/Molybdenum Ratio (Cu/Mo)	1.2 (0.67, 2.3)	0.553	1.18 (0.64, 2.34)	0.603	1.33 (0.69, 2.78)	0.412	0.87 (0.53, 1.45)	0.597	0.83 (0.48, 1.41)	0.483	0.86 (0.48, 1.5)	0.584	0.83 (0.51, 1.34)	0.454	0.78 (0.46, 1.28)	0.323	0.77 (0.45, 1.31)	0.345	0.83 (0.51, 1.34)	0.454	0.78 (0.46, 1.28)	0.323	0.77 (0.45, 1.31)	0.345
Lithium (Li)	0.56 (0.16, 1.73)	0.336	0.6 (0.15, 2.08)	0.44	0.69 (0.17, 2.54)	0.587	0.92 (0.34, 2.38)	0.87	1 (0.36, 2.69)	0.999	1.1 (0.39, 3.15)	0.856	0.82 (0.32, 2.03)	0.673	0.88 (0.33, 2.23)	0.781	0.9 (0.33, 2.4)	0.838	0.82 (0.32, 2.03)	0.673	0.88 (0.33, 2.23)	0.781	0.9 (0.33, 2.4)	0.838
Selenium (Se)	0.18 (0.04, 0.67)	0.016	0.19 (0.04, 0.71)	0.022	0.2 (0.04, 0.79)	0.032	0.47 (0.15, 1.34)	0.168	0.5 (0.16, 1.43)	0.205	0.52 (0.16, 1.54)	0.244	0.47 (0.16, 1.29)	0.155	0.48 (0.16, 1.35)	0.177	0.49 (0.16, 1.38)	0.186	0.47 (0.16, 1.29)	0.155	0.48 (0.16, 1.35)	0.177	0.49 (0.16, 1.38)	0.186
Iron (Fe)	0.85 (0.42, 1.66)	0.638	0.89 (0.42, 1.82)	0.749	0.96 (0.45, 2.02)	0.911	1.13 (0.64, 2.04)	0.672	1.26 (0.68, 2.45)	0.466	1.33 (0.7, 2.62)	0.39	1.2 (0.7, 2.12)	0.507	1.25 (0.7, 2.32)	0.449	1.28 (0.71, 2.4)	0.413	1.2 (0.7, 2.12)	0.507	1.25 (0.7, 2.32)	0.449	1.28 (0.71, 2.4)	0.413

## Sheet: Hoja1
	Implantation		Clinical Pregnancy		Live Birth		Reproductive Goal
	OR (95% CI)	p value	OR (95% CI)	p value	OR (95% CI)	p value	OR (95% CI)	p value
Follicular Fluid
Copper (Cu)	3.34 (0.2, 68.76)	0.409	2.1 (0.17, 29.98)	0.567	1.1 (0.09, 13.66)	0.941	3.1 (0.35, 33.48)	0.324
Zinc (Zn)	0.23 (0.01, 2.26)	0.291	1.73 (0.26, 14.43)	0.565	1.6 (0.25, 12.93)	0.62	2.23 (0.37, 19.36)	0.406
Copper/Zinc Ratio (Cu/Zn)	25.39 (1.19, 1403.55)	0.072	0.85 (0.11, 6.19)	0.868	0.65 (0.08, 4.26)	0.653	0.96 (0.15, 6.03)	0.963
Molybdenum (Mo)	0.28 (0.05, 1.22)	0.122	0.27 (0.06, 1.01)	0.071	0.54 (0.14, 1.78)	0.329	0.59 (0.18, 1.72)	0.342
Copper/Molybdenum Ratio (Cu/Mo)	3.9 (0.93, 24.11)	0.093	3.77 (1.06, 17.43)	0.059	1.71 (0.56, 5.91)	0.363	1.96 (0.72, 5.9)	0.205
Lithium (Li)	0.51 (0.12, 1.86)	0.328	0.45 (0.11, 1.45)	0.21	0.49 (0.13, 1.51)	0.244	0.44 (0.13, 1.19)	0.137
Selenium (Se)	4.18 (0.14, 122.2)	0.384	0.94 (0.04, 18.92)	0.968	0.56 (0.02, 10.46)	0.705	1.5 (0.1, 20.87)	0.76
Iron (Fe)	0.55 (0.11, 2.73)	0.423	0.68 (0.16, 3.01)	0.583	0.82 (0.2, 3.57)	0.772	0.85 (0.22, 3.46)	0.808
Chromium (Cr)	1.03 (0.67, 1.61)	0.884	0.98 (0.67, 1.44)	0.916	0.85 (0.58, 1.22)	0.374	0.95 (0.67, 1.36)	0.791
Plasma
Copper (Cu)	2.66 (0.09, 87.21)	0.569	5.78 (0.29, 137.35)	0.255	1.36 (0.08, 22.36)	0.827	2.78 (0.22, 38.13)	0.431
Zinc (Zn)	0.05 (0, 3.79)	0.188	0.97 (0.02, 44.78)	0.985	1.76 (0.05, 71.5)	0.759	2.13 (0.07, 73.73)	0.67
Copper/Zinc Ratio (Cu/Zn)	5 (0.39, 73.33)	0.218	2.8 (0.29, 28.87)	0.373	0.99 (0.11, 8.38)	0.99	1.48 (0.19, 11.44)	0.701
Lithium (Li)	6.18 (0.75, 57.06)	0.088	5.52 (0.77, 52.63)	0.1	4.27 (0.65, 39.48)	0.149	3.45 (0.52, 31.17)	0.217
Selenium (Se)	0.36 (0.01, 25.28)	0.624	0.53 (0.01, 21.47)	0.735	0.4 (0.01, 12.96)	0.609	0.52 (0.01, 15.12)	0.706
Chromium (Cr)	1.15 (0.5, 2.91)	0.748	0.59 (0.26, 1.24)	0.179	0.67 (0.31, 1.36)	0.272	0.62 (0.29, 1.23)	0.183
Manganese (Mn)	2.13 (0.65, 9.46)	0.258	1.53 (0.56, 4.76)	0.424	1.31 (0.5, 3.62)	0.581	1.12 (0.45, 2.89)	0.802
Urine
Copper (Cu)	1.07 (0.43, 2.33)	0.875	0.84 (0.36, 1.71)	0.651	0.73 (0.31, 1.49)	0.429	0.66 (0.29, 1.29)	0.265
Zinc (Zn)	1 (0.4, 2.42)	0.999	1.16 (0.54, 2.42)	0.683	1.04 (0.5, 2.12)	0.911	1.02 (0.5, 2.04)	0.952
Copper/Zinc Ratio (Cu/Zn)	1.05 (0.52, 2.1)	0.897	0.81 (0.44, 1.47)	0.488	0.81 (0.44, 1.42)	0.461	0.75 (0.42, 1.3)	0.31
Molybdenum (Mo)	0.19 (0.03, 0.86)	0.043	0.2 (0.04, 0.76)	0.027	0.2 (0.04, 0.72)	0.024	0.39 (0.12, 1.15)	0.101
Copper/Molybdenum Ratio (Cu/Mo)	1.75 (0.78, 4.13)	0.175	1.35 (0.67, 2.74)	0.396	1.23 (0.62, 2.45)	0.535	0.97 (0.51, 1.77)	0.915
Lithium (Li)	0.44 (0.13, 1.4)	0.163	0.39 (0.13, 1.07)	0.072	0.33 (0.11, 0.89)	0.036	0.42 (0.15, 1.05)	0.074
Selenium (Se)	0.47 (0.09, 2.41)	0.359	0.34 (0.07, 1.44)	0.153	0.28 (0.06, 1.13)	0.085	0.35 (0.08, 1.27)	0.12
Iron (Fe)	0.87 (0.49, 1.55)	0.623	0.77 (0.43, 1.27)	0.316	0.75 (0.43, 1.23)	0.264	0.75 (0.44, 1.21)	0.258
Chromium (Cr)	0.8 (0.38, 1.65)	0.539	0.57 (0.28, 1.11)	0.108	0.5 (0.24, 0.97)	0.049	0.56 (0.28, 1.02)	0.067
